# Supplementary material for: Responses of Cyanobacterial Crusts and Microbial Communities to Extreme Environments of the Stratosphere
Source: Microorganisms. 2022 Jun 19;10(6):1252. doi: 10.3390/microorganisms10061252 (PMC9230428; doi:10.3390/microorganisms10061252)
Supplement: Supplementary file 1 [file microorganisms-10-01252-s001.zip › Table S1.xlsx]

## Sheet: Flight
Date	Time	Real-time temperature of sanple box (℃)	Real-time Light intensity of sample box (μE)
2019-09-09	05:16:00	6.95	0
2019-09-09	05:16:01	6.67	0
2019-09-09	05:16:02	7.29	0
2019-09-09	05:16:03	6.86	0
2019-09-09	05:16:04	6.67	0
2019-09-09	05:16:05	7.38	0
2019-09-09	05:16:06	7.33	0
2019-09-09	05:16:07	6.76	0
2019-09-09	05:16:08	7.14	0
2019-09-09	05:16:09	6.76	0
2019-09-09	05:16:10	6.86	0
2019-09-09	05:16:11	6.9	0
2019-09-09	05:16:12	6.71	0
2019-09-09	05:16:13	7.14	0
2019-09-09	05:16:14	6.67	0
2019-09-09	05:16:15	6.81	0
2019-09-09	05:16:16	7	0
2019-09-09	05:16:17	7.14	0
2019-09-09	05:16:18	6.62	0
2019-09-09	05:16:19	6.86	0
2019-09-09	05:16:20	6.71	0
2019-09-09	05:16:21	6.9	0
2019-09-09	05:16:22	6.95	0
2019-09-09	05:16:23	6.9	0
2019-09-09	05:16:24	6.81	0
2019-09-09	05:16:25	6.76	0
2019-09-09	05:16:26	7.05	0
2019-09-09	05:16:27	6.67	0
2019-09-09	05:16:28	6.62	0
2019-09-09	05:16:29	7.24	0
2019-09-09	05:16:30	7.38	0
2019-09-09	05:16:31	7	0
2019-09-09	05:16:32	7.14	0
2019-09-09	05:16:33	7.29	0
2019-09-09	05:16:34	7.33	0
2019-09-09	05:16:35	6.86	0
2019-09-09	05:16:36	6.95	0
2019-09-09	05:16:37	7.24	0
2019-09-09	05:16:38	6.95	0
2019-09-09	05:16:39	6.9	0
2019-09-09	05:16:40	6.95	0
2019-09-09	05:16:41	6.95	0
2019-09-09	05:16:42	7.33	0
2019-09-09	05:16:43	7.33	0
2019-09-09	05:16:44	6.71	0
2019-09-09	05:16:45	6.9	0
2019-09-09	05:16:46	6.86	0
2019-09-09	05:16:47	6.95	0
2019-09-09	05:16:48	6.76	0
2019-09-09	05:16:49	7.38	0
2019-09-09	05:16:50	7.05	0
2019-09-09	05:16:51	7.14	0
2019-09-09	05:16:52	6.95	0
2019-09-09	05:16:53	6.62	0
2019-09-09	05:16:54	6.67	0
2019-09-09	05:16:55	6.71	0
2019-09-09	05:16:56	6.86	0
2019-09-09	05:16:57	7.33	0
2019-09-09	05:16:58	7.38	0
2019-09-09	05:16:59	6.67	0
2019-09-09	05:17:00	6.57	0
2019-09-09	05:17:01	7.33	0
2019-09-09	05:17:02	6.71	0
2019-09-09	05:17:03	6.67	0
2019-09-09	05:17:04	6.86	0
2019-09-09	05:17:05	6.95	0
2019-09-09	05:17:06	7.29	0
2019-09-09	05:17:07	7.38	0
2019-09-09	05:17:08	6.67	0
2019-09-09	05:17:09	7.38	0
2019-09-09	05:17:10	6.62	0
2019-09-09	05:17:11	6.57	0
2019-09-09	05:17:12	7.43	0
2019-09-09	05:17:13	7.29	0
2019-09-09	05:17:14	6.62	0
2019-09-09	05:17:15	7.05	0
2019-09-09	05:17:16	6.71	0
2019-09-09	05:17:17	6.67	0
2019-09-09	05:17:18	6.95	0
2019-09-09	05:17:19	7.14	0
2019-09-09	05:17:20	7.14	0
2019-09-09	05:17:21	7.33	0
2019-09-09	05:17:22	7.24	0
2019-09-09	05:17:23	6.95	0
2019-09-09	05:17:24	7.29	0
2019-09-09	05:17:25	6.67	0
2019-09-09	05:17:26	6.9	0
2019-09-09	05:17:27	7.1	0
2019-09-09	05:17:28	6.62	0
2019-09-09	05:17:29	6.9	0
2019-09-09	05:17:30	7.1	0
2019-09-09	05:17:31	6.67	0
2019-09-09	05:17:32	7.19	0
2019-09-09	05:17:33	7.1	0
2019-09-09	05:17:34	7.29	0
2019-09-09	05:17:35	6.62	0
2019-09-09	05:17:36	6.81	0
2019-09-09	05:17:37	7.24	0
2019-09-09	05:17:38	6.81	0
2019-09-09	05:17:39	7.05	0
2019-09-09	05:17:40	6.81	0
2019-09-09	05:17:41	7.05	0
2019-09-09	05:17:42	7.38	0
2019-09-09	05:17:43	7.24	0
2019-09-09	05:17:44	6.71	0
2019-09-09	05:17:45	7.14	0
2019-09-09	05:17:46	7.29	0
2019-09-09	05:17:47	6.67	0
2019-09-09	05:17:48	7.19	0
2019-09-09	05:17:49	6.67	0
2019-09-09	05:17:50	7.33	0
2019-09-09	05:17:51	7.1	0
2019-09-09	05:17:52	6.62	0
2019-09-09	05:17:53	6.95	0
2019-09-09	05:17:54	6.95	0
2019-09-09	05:17:55	7.29	0
2019-09-09	05:17:56	6.95	0
2019-09-09	05:17:57	6.95	0
2019-09-09	05:17:58	7.38	0
2019-09-09	05:17:59	6.86	0
2019-09-09	05:18:00	6.67	0
2019-09-09	05:18:01	7.33	0
2019-09-09	05:18:02	6.57	0
2019-09-09	05:18:03	6.57	0
2019-09-09	05:18:04	7.24	0
2019-09-09	05:18:05	6.81	0
2019-09-09	05:18:06	6.95	0
2019-09-09	05:18:07	6.86	0
2019-09-09	05:18:08	7.29	0
2019-09-09	05:18:09	7.19	0
2019-09-09	05:18:10	7.33	0
2019-09-09	05:18:11	6.67	0
2019-09-09	05:18:12	7.24	0
2019-09-09	05:18:13	6.81	0
2019-09-09	05:18:14	6.62	0
2019-09-09	05:18:15	6.71	0
2019-09-09	05:18:16	6.86	0
2019-09-09	05:18:17	6.67	0
2019-09-09	05:18:18	7.14	0
2019-09-09	05:18:19	6.95	0
2019-09-09	05:18:20	6.67	0
2019-09-09	05:18:21	6.71	0
2019-09-09	05:18:22	6.67	0
2019-09-09	05:18:23	7.29	0
2019-09-09	05:18:24	7.1	0
2019-09-09	05:18:25	6.81	0
2019-09-09	05:18:26	6.62	0
2019-09-09	05:18:27	6.76	0
2019-09-09	05:18:28	7	0
2019-09-09	05:18:29	7.14	0
2019-09-09	05:18:30	6.86	0
2019-09-09	05:18:31	6.67	0
2019-09-09	05:18:32	6.76	0
2019-09-09	05:18:33	7.24	0
2019-09-09	05:18:34	6.71	0
2019-09-09	05:18:35	6.76	0
2019-09-09	05:18:36	6.76	0
2019-09-09	05:18:37	7.1	0
2019-09-09	05:18:38	7.24	0
2019-09-09	05:18:39	6.9	0
2019-09-09	05:18:40	6.57	0
2019-09-09	05:18:41	7.33	0
2019-09-09	05:18:42	6.81	0
2019-09-09	05:18:43	6.62	0
2019-09-09	05:18:44	7.33	0
2019-09-09	05:18:45	6.81	0
2019-09-09	05:18:46	7.24	0
2019-09-09	05:18:47	6.57	0
2019-09-09	05:18:48	7.33	0
2019-09-09	05:18:49	7.1	0
2019-09-09	05:18:50	7.14	0
2019-09-09	05:18:51	6.62	0
2019-09-09	05:18:52	7	0
2019-09-09	05:18:53	7.14	0
2019-09-09	05:18:54	6.67	0
2019-09-09	05:18:55	6.9	0
2019-09-09	05:18:56	6.57	0
2019-09-09	05:18:57	7.33	0
2019-09-09	05:18:58	6.62	0
2019-09-09	05:18:59	6.62	0
2019-09-09	05:19:00	7.33	0
2019-09-09	05:19:01	7.1	0
2019-09-09	05:19:02	6.81	0
2019-09-09	05:19:03	6.9	0
2019-09-09	05:19:04	7.33	0
2019-09-09	05:19:05	7.1	0
2019-09-09	05:19:06	6.86	0
2019-09-09	05:19:07	7.33	0
2019-09-09	05:19:08	6.57	0
2019-09-09	05:19:09	6.95	0
2019-09-09	05:19:10	7.19	0
2019-09-09	05:19:11	6.62	0
2019-09-09	05:19:12	6.76	0
2019-09-09	05:19:13	6.81	0
2019-09-09	05:19:14	7.14	0
2019-09-09	05:19:15	6.95	0
2019-09-09	05:19:16	6.62	0
2019-09-09	05:19:17	7.29	0
2019-09-09	05:19:18	6.67	0
2019-09-09	05:19:19	7.33	0
2019-09-09	05:19:20	7.19	0
2019-09-09	05:19:21	6.62	0
2019-09-09	05:19:22	7.29	0
2019-09-09	05:19:23	6.57	0
2019-09-09	05:19:24	6.86	0
2019-09-09	05:19:25	7.29	0
2019-09-09	05:19:26	6.9	0
2019-09-09	05:19:27	7	0
2019-09-09	05:19:28	7.14	0
2019-09-09	05:19:29	7.19	0
2019-09-09	05:19:30	7.29	0
2019-09-09	05:19:31	7.29	0
2019-09-09	05:19:32	7.33	0
2019-09-09	05:19:33	6.81	0
2019-09-09	05:19:34	7.1	0
2019-09-09	05:19:35	6.76	0
2019-09-09	05:19:36	7	0
2019-09-09	05:19:37	7.05	0
2019-09-09	05:19:38	6.62	0
2019-09-09	05:19:39	7.05	0
2019-09-09	05:19:40	6.76	0
2019-09-09	05:19:41	6.71	0
2019-09-09	05:19:42	6.76	0
2019-09-09	05:19:43	7.19	0
2019-09-09	05:19:44	6.76	0
2019-09-09	05:19:45	6.76	0
2019-09-09	05:19:46	7.33	0
2019-09-09	05:19:47	7.1	0
2019-09-09	05:19:48	7.1	0
2019-09-09	05:19:49	6.81	0
2019-09-09	05:19:50	6.81	0
2019-09-09	05:19:51	7.19	0
2019-09-09	05:19:52	6.81	0
2019-09-09	05:19:53	7.24	0
2019-09-09	05:19:54	6.9	0
2019-09-09	05:19:55	6.86	0
2019-09-09	05:19:56	6.81	0
2019-09-09	05:19:57	7.14	0
2019-09-09	05:19:58	7.14	0
2019-09-09	05:19:59	7.05	0
2019-09-09	05:20:00	6.71	0
2019-09-09	05:20:01	7.29	0
2019-09-09	05:20:02	7.29	0
2019-09-09	05:20:03	6.57	0
2019-09-09	05:20:04	7.29	0
2019-09-09	05:20:05	6.67	0
2019-09-09	05:20:06	7.14	0
2019-09-09	05:20:07	6.71	0
2019-09-09	05:20:08	6.81	0
2019-09-09	05:20:09	6.67	0
2019-09-09	05:20:10	6.95	0
2019-09-09	05:20:11	6.81	0
2019-09-09	05:20:12	6.57	0
2019-09-09	05:20:13	6.71	0
2019-09-09	05:20:14	6.67	0
2019-09-09	05:20:15	7.33	0
2019-09-09	05:20:16	7.05	0
2019-09-09	05:20:17	7.33	0
2019-09-09	05:20:18	6.62	0
2019-09-09	05:20:19	6.86	0
2019-09-09	05:20:20	6.67	0
2019-09-09	05:20:21	6.9	0
2019-09-09	05:20:22	7.33	0
2019-09-09	05:20:23	7.14	0
2019-09-09	05:20:24	7.05	0
2019-09-09	05:20:25	7.24	0
2019-09-09	05:20:26	6.76	0
2019-09-09	05:20:27	6.81	0
2019-09-09	05:20:28	6.86	0
2019-09-09	05:20:29	7.24	0
2019-09-09	05:20:30	7.14	0
2019-09-09	05:20:31	6.67	0
2019-09-09	05:20:32	7.14	0
2019-09-09	05:20:33	6.95	0
2019-09-09	05:20:34	7.19	0
2019-09-09	05:20:35	6.62	0
2019-09-09	05:20:36	6.67	0
2019-09-09	05:20:37	7.19	0
2019-09-09	05:20:38	6.9	0
2019-09-09	05:20:39	6.95	0
2019-09-09	05:20:40	7.29	0
2019-09-09	05:20:41	6.57	0
2019-09-09	05:20:42	7	0
2019-09-09	05:20:43	7.1	0
2019-09-09	05:20:44	6.9	0
2019-09-09	05:20:45	7.1	0
2019-09-09	05:20:46	6.62	0
2019-09-09	05:20:47	6.95	0
2019-09-09	05:20:48	6.9	0
2019-09-09	05:20:49	7.29	0
2019-09-09	05:20:50	6.57	0
2019-09-09	05:20:51	7.24	0
2019-09-09	05:20:52	6.62	0
2019-09-09	05:20:53	6.57	0
2019-09-09	05:20:54	7.19	0
2019-09-09	05:20:55	7.05	0
2019-09-09	05:20:56	6.62	0
2019-09-09	05:20:57	6.81	0
2019-09-09	05:20:58	7.29	0
2019-09-09	05:20:59	7.1	0
2019-09-09	05:21:00	7.33	0
2019-09-09	05:21:01	7.05	0
2019-09-09	05:21:02	7	0
2019-09-09	05:21:03	6.9	0
2019-09-09	05:21:04	6.95	0
2019-09-09	05:21:05	6.57	0
2019-09-09	05:21:06	6.62	0
2019-09-09	05:21:07	7.19	0
2019-09-09	05:21:08	6.71	0
2019-09-09	05:21:09	7.29	0
2019-09-09	05:21:10	7.33	0
2019-09-09	05:21:11	7.29	0
2019-09-09	05:21:12	6.71	0
2019-09-09	05:21:13	6.67	0
2019-09-09	05:21:14	6.57	0
2019-09-09	05:21:15	7.33	0
2019-09-09	05:21:16	6.62	0
2019-09-09	05:21:17	6.81	0
2019-09-09	05:21:18	6.62	0
2019-09-09	05:21:19	7.29	0
2019-09-09	05:21:20	7.1	0
2019-09-09	05:21:21	7.19	0
2019-09-09	05:21:22	6.76	0
2019-09-09	05:21:23	7.1	0
2019-09-09	05:21:24	6.9	0
2019-09-09	05:21:25	7.29	0
2019-09-09	05:21:26	7.19	0
2019-09-09	05:21:27	7.19	0
2019-09-09	05:21:28	7.19	0
2019-09-09	05:21:29	7.24	0
2019-09-09	05:21:30	7.33	0
2019-09-09	05:21:31	6.67	0
2019-09-09	05:21:32	6.62	0
2019-09-09	05:21:33	6.76	0
2019-09-09	05:21:34	6.9	0
2019-09-09	05:21:35	6.57	0
2019-09-09	05:21:36	6.57	0
2019-09-09	05:21:37	6.62	0
2019-09-09	05:21:38	7.24	0
2019-09-09	05:21:39	6.57	0
2019-09-09	05:21:40	7.14	0
2019-09-09	05:21:41	7.05	0
2019-09-09	05:21:42	6.57	0
2019-09-09	05:21:43	7.19	0
2019-09-09	05:21:44	6.57	0
2019-09-09	05:21:45	6.57	0
2019-09-09	05:21:46	6.57	0
2019-09-09	05:21:47	6.71	0
2019-09-09	05:21:48	6.62	0
2019-09-09	05:21:49	7.24	0
2019-09-09	05:21:50	7.24	0
2019-09-09	05:21:51	7.1	0
2019-09-09	05:21:52	7.29	0
2019-09-09	05:21:53	7.05	0
2019-09-09	05:21:54	6.62	0
2019-09-09	05:21:55	6.67	0
2019-09-09	05:21:56	6.57	0
2019-09-09	05:21:57	6.86	0
2019-09-09	05:21:58	6.57	0
2019-09-09	05:21:59	6.9	0
2019-09-09	05:22:00	6.67	0
2019-09-09	05:22:01	6.86	0
2019-09-09	05:22:02	6.57	0
2019-09-09	05:22:03	6.52	0
2019-09-09	05:22:04	6.95	0
2019-09-09	05:22:05	6.57	0
2019-09-09	05:22:06	7.24	0
2019-09-09	05:22:07	7.29	0
2019-09-09	05:22:08	7.19	0
2019-09-09	05:22:09	6.67	0
2019-09-09	05:22:10	6.95	0
2019-09-09	05:22:11	7.19	0
2019-09-09	05:22:12	6.95	0
2019-09-09	05:22:13	7.1	0
2019-09-09	05:22:14	7.14	0
2019-09-09	05:22:15	6.52	0
2019-09-09	05:22:16	7.19	0
2019-09-09	05:22:17	6.95	0
2019-09-09	05:22:18	6.95	0
2019-09-09	05:22:19	7.24	0
2019-09-09	05:22:20	6.76	0
2019-09-09	05:22:21	7.24	0
2019-09-09	05:22:22	7.29	0
2019-09-09	05:22:23	7.1	0
2019-09-09	05:22:24	6.95	0
2019-09-09	05:22:25	6.86	0
2019-09-09	05:22:26	6.86	0
2019-09-09	05:22:27	6.67	0
2019-09-09	05:22:28	7.1	0
2019-09-09	05:22:29	6.57	0
2019-09-09	05:22:30	6.76	0
2019-09-09	05:22:31	7.24	0
2019-09-09	05:22:32	7.24	0
2019-09-09	05:22:33	7.29	0
2019-09-09	05:22:34	6.86	0
2019-09-09	05:22:35	7.24	0
2019-09-09	05:22:36	6.52	0
2019-09-09	05:22:37	6.9	0
2019-09-09	05:22:38	6.62	0
2019-09-09	05:22:39	7.05	0
2019-09-09	05:22:40	7.19	0
2019-09-09	05:22:41	7.24	0
2019-09-09	05:22:42	7.14	0
2019-09-09	05:22:43	7.1	0
2019-09-09	05:22:44	7.19	0
2019-09-09	05:22:45	6.9	0
2019-09-09	05:22:46	6.71	0
2019-09-09	05:22:47	6.62	0
2019-09-09	05:22:48	6.76	0
2019-09-09	05:22:49	7.29	0
2019-09-09	05:22:50	6.67	0
2019-09-09	05:22:51	7.19	0
2019-09-09	05:22:52	7.19	0
2019-09-09	05:22:53	6.67	0
2019-09-09	05:22:54	6.57	0
2019-09-09	05:22:55	6.47	0
2019-09-09	05:22:56	6.57	0
2019-09-09	05:22:57	6.57	0
2019-09-09	05:22:58	6.57	0
2019-09-09	05:22:59	6.86	0
2019-09-09	05:23:00	6.86	0
2019-09-09	05:23:01	6.52	0
2019-09-09	05:23:02	6.62	0
2019-09-09	05:23:03	6.62	0
2019-09-09	05:23:04	7.14	0
2019-09-09	05:23:05	6.47	0
2019-09-09	05:23:06	6.52	0
2019-09-09	05:23:07	6.81	0
2019-09-09	05:23:08	6.52	0
2019-09-09	05:23:09	6.67	0
2019-09-09	05:23:10	6.86	0
2019-09-09	05:23:11	7.19	0
2019-09-09	05:23:12	7.14	0
2019-09-09	05:23:13	6.76	0
2019-09-09	05:23:14	6.76	0
2019-09-09	05:23:15	6.95	0
2019-09-09	05:23:16	6.81	0
2019-09-09	05:23:17	6.9	0
2019-09-09	05:23:18	6.86	0
2019-09-09	05:23:19	7.24	0
2019-09-09	05:23:20	7.19	0
2019-09-09	05:23:21	7	0
2019-09-09	05:23:22	6.76	0
2019-09-09	05:23:23	7	0
2019-09-09	05:23:24	6.57	0
2019-09-09	05:23:25	7.1	0
2019-09-09	05:23:26	6.71	0
2019-09-09	05:23:27	6.76	0
2019-09-09	05:23:28	6.71	0
2019-09-09	05:23:29	7.24	0
2019-09-09	05:23:30	6.47	0
2019-09-09	05:23:31	6.71	0
2019-09-09	05:23:32	6.76	0
2019-09-09	05:23:33	6.57	0
2019-09-09	05:23:34	7.14	0
2019-09-09	05:23:35	6.47	0
2019-09-09	05:23:36	7.19	0
2019-09-09	05:23:37	6.86	0
2019-09-09	05:23:38	7.24	0
2019-09-09	05:23:39	7.24	0
2019-09-09	05:23:40	6.95	0
2019-09-09	05:23:41	6.95	0
2019-09-09	05:23:42	7.14	0
2019-09-09	05:23:43	6.47	0
2019-09-09	05:23:44	7.1	0
2019-09-09	05:23:45	7.05	0
2019-09-09	05:23:46	7.14	0
2019-09-09	05:23:47	6.81	0
2019-09-09	05:23:48	6.57	0
2019-09-09	05:23:49	6.9	0
2019-09-09	05:23:50	6.71	0
2019-09-09	05:23:51	6.57	0
2019-09-09	05:23:52	6.57	0
2019-09-09	05:23:53	6.57	0
2019-09-09	05:23:54	7.24	0
2019-09-09	05:23:55	7.14	0
2019-09-09	05:23:56	6.57	0
2019-09-09	05:23:57	6.67	0
2019-09-09	05:23:58	6.52	0
2019-09-09	05:23:59	6.67	0
2019-09-09	05:24:00	6.86	0
2019-09-09	05:24:01	6.52	0
2019-09-09	05:24:02	6.47	0
2019-09-09	05:24:03	6.43	0
2019-09-09	05:24:04	6.47	0
2019-09-09	05:24:05	7.1	0
2019-09-09	05:24:06	6.95	0
2019-09-09	05:24:07	7.19	0
2019-09-09	05:24:08	6.76	0
2019-09-09	05:24:09	6.47	0
2019-09-09	05:24:10	6.71	0
2019-09-09	05:24:11	6.43	0
2019-09-09	05:24:12	6.76	0
2019-09-09	05:24:13	7.14	0
2019-09-09	05:24:14	7.14	0
2019-09-09	05:24:15	7.1	0
2019-09-09	05:24:16	6.52	0
2019-09-09	05:24:17	6.86	0
2019-09-09	05:24:18	6.57	0
2019-09-09	05:24:19	7.14	0
2019-09-09	05:24:20	7.24	0
2019-09-09	05:24:21	6.67	0
2019-09-09	05:24:22	6.71	0
2019-09-09	05:24:23	6.43	0
2019-09-09	05:24:24	7.05	0
2019-09-09	05:24:25	6.57	0
2019-09-09	05:24:26	7.1	0
2019-09-09	05:24:27	6.95	0
2019-09-09	05:24:28	6.47	0
2019-09-09	05:24:29	6.43	0
2019-09-09	05:24:30	6.47	0
2019-09-09	05:24:31	6.71	0
2019-09-09	05:24:32	6.47	0
2019-09-09	05:24:33	6.62	0
2019-09-09	05:24:34	6.52	0
2019-09-09	05:24:35	6.43	0
2019-09-09	05:24:36	6.86	0
2019-09-09	05:24:37	7.19	0
2019-09-09	05:24:38	6.57	0
2019-09-09	05:24:39	6.95	0
2019-09-09	05:24:40	6.76	0
2019-09-09	05:24:41	6.67	0
2019-09-09	05:24:42	6.86	0
2019-09-09	05:24:43	6.43	0
2019-09-09	05:24:44	7.14	0
2019-09-09	05:24:45	7.1	0
2019-09-09	05:24:46	6.86	0
2019-09-09	05:24:47	6.9	0
2019-09-09	05:24:48	6.47	0
2019-09-09	05:24:49	6.86	0
2019-09-09	05:24:50	7.19	0
2019-09-09	05:24:51	6.47	0
2019-09-09	05:24:52	6.9	0
2019-09-09	05:24:53	6.47	0
2019-09-09	05:24:54	6.81	0
2019-09-09	05:24:55	6.47	0
2019-09-09	05:24:56	7	0
2019-09-09	05:24:57	6.38	0
2019-09-09	05:24:58	6.81	0
2019-09-09	05:24:59	6.95	0
2019-09-09	05:25:00	6.38	0
2019-09-09	05:25:01	6.43	0
2019-09-09	05:25:02	6.67	0
2019-09-09	05:25:03	7.1	0
2019-09-09	05:25:04	6.43	0
2019-09-09	05:25:05	6.47	0
2019-09-09	05:25:06	7.14	0
2019-09-09	05:25:07	6.43	0
2019-09-09	05:25:08	7.1	0
2019-09-09	05:25:09	6.52	0
2019-09-09	05:25:10	7.14	0
2019-09-09	05:25:11	6.86	0
2019-09-09	05:25:12	6.43	0
2019-09-09	05:25:13	6.67	0
2019-09-09	05:25:14	6.76	0
2019-09-09	05:25:15	6.52	0
2019-09-09	05:25:16	7.05	0
2019-09-09	05:25:17	6.33	0
2019-09-09	05:25:18	6.76	0
2019-09-09	05:25:19	6.57	0
2019-09-09	05:25:20	6.81	0
2019-09-09	05:25:21	6.71	0
2019-09-09	05:25:22	6.81	0
2019-09-09	05:25:23	6.47	0
2019-09-09	05:25:24	6.33	0
2019-09-09	05:25:25	6.81	0
2019-09-09	05:25:26	6.9	0
2019-09-09	05:25:27	7.14	0
2019-09-09	05:25:28	6.95	0
2019-09-09	05:25:29	6.47	0
2019-09-09	05:25:30	6.81	0
2019-09-09	05:25:31	6.47	0
2019-09-09	05:25:32	6.62	0
2019-09-09	05:25:33	6.62	0
2019-09-09	05:25:34	6.57	0
2019-09-09	05:25:35	6.33	0
2019-09-09	05:25:36	6.81	0
2019-09-09	05:25:37	6.81	0
2019-09-09	05:25:38	7	0
2019-09-09	05:25:39	6.9	0
2019-09-09	05:25:40	7.1	0
2019-09-09	05:25:41	6.71	0
2019-09-09	05:25:42	6.47	0
2019-09-09	05:25:43	6.86	0
2019-09-09	05:25:44	6.28	0
2019-09-09	05:25:45	6.95	0
2019-09-09	05:25:46	6.95	0
2019-09-09	05:25:47	6.52	0
2019-09-09	05:25:48	6.9	0
2019-09-09	05:25:49	6.95	0
2019-09-09	05:25:50	6.38	0
2019-09-09	05:25:51	6.38	0
2019-09-09	05:25:52	6.38	0
2019-09-09	05:25:53	6.81	0
2019-09-09	05:25:54	6.9	0
2019-09-09	05:25:55	6.86	0
2019-09-09	05:25:56	6.43	0
2019-09-09	05:25:57	6.38	0
2019-09-09	05:25:58	6.86	0
2019-09-09	05:25:59	6.67	0
2019-09-09	05:26:00	6.62	0
2019-09-09	05:26:01	6.9	0
2019-09-09	05:26:02	7.1	0
2019-09-09	05:26:03	6.9	0
2019-09-09	05:26:04	6.38	0
2019-09-09	05:26:05	6.33	0
2019-09-09	05:26:06	6.71	0
2019-09-09	05:26:07	6.38	0
2019-09-09	05:26:08	6.33	0
2019-09-09	05:26:09	7.05	0
2019-09-09	05:26:10	6.76	0
2019-09-09	05:26:11	6.95	0
2019-09-09	05:26:12	7.05	0
2019-09-09	05:26:13	6.28	0
2019-09-09	05:26:14	6.47	0
2019-09-09	05:26:15	6.43	0
2019-09-09	05:26:16	6.38	0
2019-09-09	05:26:17	6.47	0
2019-09-09	05:26:18	6.86	0
2019-09-09	05:26:19	6.47	0
2019-09-09	05:26:20	6.67	0
2019-09-09	05:26:21	6.38	0
2019-09-09	05:26:22	6.28	0
2019-09-09	05:26:23	6.95	0
2019-09-09	05:26:24	6.47	0
2019-09-09	05:26:25	6.47	0
2019-09-09	05:26:26	6.86	0
2019-09-09	05:26:27	6.67	0
2019-09-09	05:26:28	6.33	0
2019-09-09	05:26:29	6.57	0
2019-09-09	05:26:30	7	0
2019-09-09	05:26:31	6.86	0
2019-09-09	05:26:32	7.05	0
2019-09-09	05:26:33	6.62	0
2019-09-09	05:26:34	6.57	0
2019-09-09	05:26:35	6.9	0
2019-09-09	05:26:36	6.95	0
2019-09-09	05:26:37	6.67	0
2019-09-09	05:26:38	6.95	0
2019-09-09	05:26:39	7.05	0
2019-09-09	05:26:40	6.86	0
2019-09-09	05:26:41	6.57	0
2019-09-09	05:26:42	6.62	0
2019-09-09	05:26:43	6.71	0
2019-09-09	05:26:44	6.9	0
2019-09-09	05:26:45	6.43	0
2019-09-09	05:26:46	6.81	0
2019-09-09	05:26:47	6.95	0
2019-09-09	05:26:48	6.28	0
2019-09-09	05:26:49	6.52	0
2019-09-09	05:26:50	6.81	0
2019-09-09	05:26:51	7	0
2019-09-09	05:26:52	6.71	0
2019-09-09	05:26:53	6.47	0
2019-09-09	05:26:54	6.28	0
2019-09-09	05:26:55	6.9	0
2019-09-09	05:26:56	6.9	0
2019-09-09	05:26:57	6.38	0
2019-09-09	05:26:58	6.81	0
2019-09-09	05:26:59	6.71	0
2019-09-09	05:27:00	6.28	0
2019-09-09	05:27:01	6.23	0
2019-09-09	05:27:02	6.52	0
2019-09-09	05:27:03	6.38	0
2019-09-09	05:27:04	6.38	0
2019-09-09	05:27:05	6.52	0
2019-09-09	05:27:06	6.23	0
2019-09-09	05:27:07	6.19	0
2019-09-09	05:27:08	6.47	0
2019-09-09	05:27:09	6.95	0
2019-09-09	05:27:10	6.19	0
2019-09-09	05:27:11	6.76	0
2019-09-09	05:27:12	6.28	0
2019-09-09	05:27:13	6.38	0
2019-09-09	05:27:14	6.57	0
2019-09-09	05:27:15	6.23	0
2019-09-09	05:27:16	6.28	0
2019-09-09	05:27:17	6.95	0
2019-09-09	05:27:18	6.33	0
2019-09-09	05:27:19	6.71	0
2019-09-09	05:27:20	6.28	0
2019-09-09	05:27:21	6.67	0
2019-09-09	05:27:22	6.28	0
2019-09-09	05:27:23	6.19	0
2019-09-09	05:27:24	6.28	0
2019-09-09	05:27:25	6.23	0
2019-09-09	05:27:26	6.19	0
2019-09-09	05:27:27	6.9	0
2019-09-09	05:27:28	6.9	0
2019-09-09	05:27:29	6.19	0
2019-09-09	05:27:30	6.62	0
2019-09-09	05:27:31	6.95	0
2019-09-09	05:27:32	6.52	0
2019-09-09	05:27:33	6.19	0
2019-09-09	05:27:34	6.47	0
2019-09-09	05:27:35	6.71	0
2019-09-09	05:27:36	6.86	0
2019-09-09	05:27:37	6.76	0
2019-09-09	05:27:38	6.9	0
2019-09-09	05:27:39	6.43	0
2019-09-09	05:27:40	6.19	0
2019-09-09	05:27:41	6.86	0
2019-09-09	05:27:42	6.52	0
2019-09-09	05:27:43	6.19	0
2019-09-09	05:27:44	6.9	0
2019-09-09	05:27:45	6.19	0
2019-09-09	05:27:46	6.52	0
2019-09-09	05:27:47	6.43	0
2019-09-09	05:27:48	6.19	0
2019-09-09	05:27:49	6.86	0
2019-09-09	05:27:50	6.19	0
2019-09-09	05:27:51	6.47	0
2019-09-09	05:27:52	6.28	0
2019-09-09	05:27:53	6.43	0
2019-09-09	05:27:54	6.47	0
2019-09-09	05:27:55	6.52	0
2019-09-09	05:27:56	6.43	0
2019-09-09	05:27:57	6.52	0
2019-09-09	05:27:58	6.76	0
2019-09-09	05:27:59	6.62	0
2019-09-09	05:28:00	6.9	0
2019-09-09	05:28:01	6.19	0
2019-09-09	05:28:02	6.86	0
2019-09-09	05:28:03	6.47	0
2019-09-09	05:28:04	6.86	0
2019-09-09	05:28:05	6.86	0
2019-09-09	05:28:06	6.19	0
2019-09-09	05:28:07	6.19	0
2019-09-09	05:28:08	6.81	0
2019-09-09	05:28:09	6.71	0
2019-09-09	05:28:10	6.71	0
2019-09-09	05:28:11	6.47	0
2019-09-09	05:28:12	6.57	0
2019-09-09	05:28:13	6.19	0
2019-09-09	05:28:14	6.76	0
2019-09-09	05:28:15	6.19	0
2019-09-09	05:28:16	6.23	0
2019-09-09	05:28:17	6.19	0
2019-09-09	05:28:18	6.67	0
2019-09-09	05:28:19	6.28	0
2019-09-09	05:28:20	6.81	0
2019-09-09	05:28:21	6.71	0
2019-09-09	05:28:22	6.47	0
2019-09-09	05:28:23	6.47	0
2019-09-09	05:28:24	6.19	0
2019-09-09	05:28:25	6.33	0
2019-09-09	05:28:26	6.28	0
2019-09-09	05:28:27	6.33	0
2019-09-09	05:28:28	6.38	0
2019-09-09	05:28:29	6.67	0
2019-09-09	05:28:30	6.57	0
2019-09-09	05:28:31	6.19	0
2019-09-09	05:28:32	6.76	0
2019-09-09	05:28:33	6.71	0
2019-09-09	05:28:34	6.86	0
2019-09-09	05:28:35	6.52	0
2019-09-09	05:28:36	6.57	0
2019-09-09	05:28:37	6.43	0
2019-09-09	05:28:38	6.33	0
2019-09-09	05:28:39	6.81	0
2019-09-09	05:28:40	6.09	0
2019-09-09	05:28:41	6.76	0
2019-09-09	05:28:42	6.33	0
2019-09-09	05:28:43	6.76	0
2019-09-09	05:28:44	6.33	0
2019-09-09	05:28:45	6.76	0
2019-09-09	05:28:46	6.28	0
2019-09-09	05:28:47	6.09	0
2019-09-09	05:28:48	6.76	0
2019-09-09	05:28:49	6.14	0
2019-09-09	05:28:50	6.09	0
2019-09-09	05:28:51	6.81	0
2019-09-09	05:28:52	6.04	0
2019-09-09	05:28:53	6.62	0
2019-09-09	05:28:54	6.23	0
2019-09-09	05:28:55	6.09	0
2019-09-09	05:28:56	6.43	0
2019-09-09	05:28:57	6.47	0
2019-09-09	05:28:58	6.09	0
2019-09-09	05:28:59	6.14	0
2019-09-09	05:29:00	6.57	0
2019-09-09	05:29:01	6.71	0
2019-09-09	05:29:02	6.19	0
2019-09-09	05:29:03	6.71	0
2019-09-09	05:29:04	6.09	0
2019-09-09	05:29:05	6.52	0
2019-09-09	05:29:06	6.19	0
2019-09-09	05:29:07	6.52	0
2019-09-09	05:29:08	6.57	0
2019-09-09	05:29:09	6.57	0
2019-09-09	05:29:10	6.43	0
2019-09-09	05:29:11	6.09	0
2019-09-09	05:29:12	6.14	0
2019-09-09	05:29:13	6.19	0
2019-09-09	05:29:14	6.62	0
2019-09-09	05:29:15	6.38	0
2019-09-09	05:29:16	6.19	0
2019-09-09	05:29:17	6.67	0
2019-09-09	05:29:18	6.57	0
2019-09-09	05:29:19	6.57	0
2019-09-09	05:29:20	6.43	0
2019-09-09	05:29:21	6.14	0
2019-09-09	05:29:22	6.33	0
2019-09-09	05:29:23	6.62	0
2019-09-09	05:29:24	6.43	0
2019-09-09	05:29:25	6.09	0
2019-09-09	05:29:26	6.52	0
2019-09-09	05:29:27	6.23	0
2019-09-09	05:29:28	6.14	0
2019-09-09	05:29:29	6.19	0
2019-09-09	05:29:30	6	0
2019-09-09	05:29:31	6.67	0
2019-09-09	05:29:32	5.95	0
2019-09-09	05:29:33	6.09	0
2019-09-09	05:29:34	6.23	0
2019-09-09	05:29:35	6.52	0
2019-09-09	05:29:36	6.14	0
2019-09-09	05:29:37	6.43	0
2019-09-09	05:29:38	6.04	0
2019-09-09	05:29:39	6.04	0
2019-09-09	05:29:40	6.04	0
2019-09-09	05:29:41	6.09	0
2019-09-09	05:29:42	6.04	0
2019-09-09	05:29:43	6.28	0
2019-09-09	05:29:44	6.38	0
2019-09-09	05:29:45	6	0
2019-09-09	05:29:46	6.23	0
2019-09-09	05:29:47	6.52	0
2019-09-09	05:29:48	6.28	0
2019-09-09	05:29:49	6.57	0
2019-09-09	05:29:50	6.57	0
2019-09-09	05:29:51	6.19	0
2019-09-09	05:29:52	6.57	0
2019-09-09	05:29:53	6	0
2019-09-09	05:29:54	6.62	0
2019-09-09	05:29:55	6.38	0
2019-09-09	05:29:56	6.19	0
2019-09-09	05:29:57	6.52	0
2019-09-09	05:29:58	6.38	0
2019-09-09	05:29:59	6.57	0
2019-09-09	05:30:00	6.43	0
2019-09-09	05:30:01	6.52	0
2019-09-09	05:30:02	5.95	0
2019-09-09	05:30:03	6.57	0
2019-09-09	05:30:04	5.9	0
2019-09-09	05:30:05	6.57	0
2019-09-09	05:30:06	6	0
2019-09-09	05:30:07	6	0
2019-09-09	05:30:08	6.09	0
2019-09-09	05:30:09	6.14	0
2019-09-09	05:30:10	6.23	0
2019-09-09	05:30:11	6.33	0
2019-09-09	05:30:12	5.9	0
2019-09-09	05:30:13	6.57	0
2019-09-09	05:30:14	6.52	0
2019-09-09	05:30:15	6.19	0
2019-09-09	05:30:16	5.85	0
2019-09-09	05:30:17	6.09	0
2019-09-09	05:30:18	6.04	0
2019-09-09	05:30:19	6	0
2019-09-09	05:30:20	6.19	0
2019-09-09	05:30:21	6	0
2019-09-09	05:30:22	6.52	0
2019-09-09	05:30:23	5.8	0
2019-09-09	05:30:24	6.04	0
2019-09-09	05:30:25	6.38	0
2019-09-09	05:30:26	6.14	0
2019-09-09	05:30:27	6.52	0
2019-09-09	05:30:28	6.33	0
2019-09-09	05:30:29	6.33	0
2019-09-09	05:30:30	5.9	0
2019-09-09	05:30:31	6.23	0
2019-09-09	05:30:32	6.38	0
2019-09-09	05:30:33	6.19	0
2019-09-09	05:30:34	5.85	0
2019-09-09	05:30:35	6.52	0
2019-09-09	05:30:36	5.85	0
2019-09-09	05:30:37	5.8	0
2019-09-09	05:30:38	5.8	0
2019-09-09	05:30:39	6.23	0
2019-09-09	05:30:40	6	0
2019-09-09	05:30:41	6	0
2019-09-09	05:30:42	5.8	0
2019-09-09	05:30:43	6.23	0
2019-09-09	05:30:44	6.09	0
2019-09-09	05:30:45	5.9	0
2019-09-09	05:30:46	5.85	0
2019-09-09	05:30:47	5.85	0
2019-09-09	05:30:48	6.09	0
2019-09-09	05:30:49	6.19	0
2019-09-09	05:30:50	6.52	0
2019-09-09	05:30:51	5.8	0
2019-09-09	05:30:52	5.85	0
2019-09-09	05:30:53	5.76	0
2019-09-09	05:30:54	5.85	0
2019-09-09	05:30:55	6.04	0
2019-09-09	05:30:56	6.47	0
2019-09-09	05:30:57	6.33	0
2019-09-09	05:30:58	5.76	0
2019-09-09	05:30:59	6.38	0
2019-09-09	05:31:00	5.8	0
2019-09-09	05:31:01	6.38	0
2019-09-09	05:31:02	5.66	0
2019-09-09	05:31:03	5.8	0
2019-09-09	05:31:04	6.14	0
2019-09-09	05:31:05	5.8	0
2019-09-09	05:31:06	6.04	0
2019-09-09	05:31:07	6.04	0
2019-09-09	05:31:08	6.09	0
2019-09-09	05:31:09	6.38	0
2019-09-09	05:31:10	6.14	0
2019-09-09	05:31:11	6.33	0
2019-09-09	05:31:12	5.95	0
2019-09-09	05:31:13	6.43	0
2019-09-09	05:31:14	5.71	0
2019-09-09	05:31:15	6.14	0
2019-09-09	05:31:16	6	0
2019-09-09	05:31:17	5.95	0
2019-09-09	05:31:18	5.85	0
2019-09-09	05:31:19	6.28	0
2019-09-09	05:31:20	6.38	0
2019-09-09	05:31:21	6.04	0
2019-09-09	05:31:22	5.9	0
2019-09-09	05:31:23	5.8	0
2019-09-09	05:31:24	5.85	0
2019-09-09	05:31:25	6	0
2019-09-09	05:31:26	5.76	0
2019-09-09	05:31:27	5.8	0
2019-09-09	05:31:28	6.09	0
2019-09-09	05:31:29	5.71	0
2019-09-09	05:31:30	5.76	0
2019-09-09	05:31:31	6.33	0
2019-09-09	05:31:32	5.85	0
2019-09-09	05:31:33	6.33	0
2019-09-09	05:31:34	6.28	0
2019-09-09	05:31:35	6.23	0
2019-09-09	05:31:36	6.33	0
2019-09-09	05:31:37	6.19	0
2019-09-09	05:31:38	6.19	0
2019-09-09	05:31:39	5.57	0
2019-09-09	05:31:40	6.14	0
2019-09-09	05:31:41	5.66	0
2019-09-09	05:31:42	6.23	0
2019-09-09	05:31:43	6.28	0
2019-09-09	05:31:44	6.23	0
2019-09-09	05:31:45	6.09	0
2019-09-09	05:31:46	6.19	0
2019-09-09	05:31:47	5.95	0
2019-09-09	05:31:48	5.9	0
2019-09-09	05:31:49	5.95	0
2019-09-09	05:31:50	6.28	0
2019-09-09	05:31:51	5.8	0
2019-09-09	05:31:52	6.09	0
2019-09-09	05:31:53	6.09	0
2019-09-09	05:31:54	5.57	0
2019-09-09	05:31:55	5.61	0
2019-09-09	05:31:56	5.66	0
2019-09-09	05:31:57	5.85	0
2019-09-09	05:31:58	5.9	0
2019-09-09	05:31:59	6.19	0
2019-09-09	05:32:00	6.09	0
2019-09-09	05:32:01	5.66	0
2019-09-09	05:32:02	6.19	0
2019-09-09	05:32:03	5.61	0
2019-09-09	05:32:04	6.09	0
2019-09-09	05:32:05	6.19	0
2019-09-09	05:32:06	6.23	0
2019-09-09	05:32:07	6	0
2019-09-09	05:32:08	5.76	0
2019-09-09	05:32:09	5.85	0
2019-09-09	05:32:10	6.04	0
2019-09-09	05:32:11	5.71	0
2019-09-09	05:32:12	5.66	0
2019-09-09	05:32:13	6.19	0
2019-09-09	05:32:14	5.8	0
2019-09-09	05:32:15	6	0
2019-09-09	05:32:16	6.19	0
2019-09-09	05:32:17	5.95	0
2019-09-09	05:32:18	5.9	0
2019-09-09	05:32:19	6.09	0
2019-09-09	05:32:20	6.19	0
2019-09-09	05:32:21	6.19	0
2019-09-09	05:32:22	5.8	0
2019-09-09	05:32:23	6.09	0
2019-09-09	05:32:24	5.47	0
2019-09-09	05:32:25	5.8	0
2019-09-09	05:32:26	6.04	0
2019-09-09	05:32:27	5.8	0
2019-09-09	05:32:28	6.19	0
2019-09-09	05:32:29	5.47	0
2019-09-09	05:32:30	6.19	0
2019-09-09	05:32:31	6	0
2019-09-09	05:32:32	5.47	0
2019-09-09	05:32:33	5.61	0
2019-09-09	05:32:34	5.66	0
2019-09-09	05:32:35	6.14	0
2019-09-09	05:32:36	5.66	0
2019-09-09	05:32:37	5.61	0
2019-09-09	05:32:38	5.47	0
2019-09-09	05:32:39	5.47	0
2019-09-09	05:32:40	6	0
2019-09-09	05:32:41	5.66	0
2019-09-09	05:32:42	5.47	0
2019-09-09	05:32:43	5.47	0
2019-09-09	05:32:44	6.14	0
2019-09-09	05:32:45	6.14	0
2019-09-09	05:32:46	6.04	0
2019-09-09	05:32:47	6.09	0
2019-09-09	05:32:48	5.8	0
2019-09-09	05:32:49	5.76	0
2019-09-09	05:32:50	5.52	0
2019-09-09	05:32:51	5.95	0
2019-09-09	05:32:52	6	0
2019-09-09	05:32:53	5.37	0
2019-09-09	05:32:54	5.57	0
2019-09-09	05:32:55	6.09	0
2019-09-09	05:32:56	5.42	0
2019-09-09	05:32:57	5.47	0
2019-09-09	05:32:58	5.47	0
2019-09-09	05:32:59	6	0
2019-09-09	05:33:00	5.71	0
2019-09-09	05:33:01	6.04	0
2019-09-09	05:33:02	5.71	0
2019-09-09	05:33:03	5.71	0
2019-09-09	05:33:04	5.66	0
2019-09-09	05:33:05	5.37	0
2019-09-09	05:33:06	5.95	0
2019-09-09	05:33:07	5.95	0
2019-09-09	05:33:08	5.66	0
2019-09-09	05:33:09	5.33	0
2019-09-09	05:33:10	5.66	0
2019-09-09	05:33:11	5.33	0
2019-09-09	05:33:12	5.57	0
2019-09-09	05:33:13	5.52	0
2019-09-09	05:33:14	5.47	0
2019-09-09	05:33:15	5.47	0
2019-09-09	05:33:16	5.76	0
2019-09-09	05:33:17	5.85	0
2019-09-09	05:33:18	5.95	0
2019-09-09	05:33:19	5.42	0
2019-09-09	05:33:20	5.95	0
2019-09-09	05:33:21	6.04	0
2019-09-09	05:33:22	5.52	0
2019-09-09	05:33:23	5.57	0
2019-09-09	05:33:24	5.52	0
2019-09-09	05:33:25	5.33	0
2019-09-09	05:33:26	5.52	0
2019-09-09	05:33:27	5.8	0
2019-09-09	05:33:28	5.66	0
2019-09-09	05:33:29	5.76	0
2019-09-09	05:33:30	5.47	0
2019-09-09	05:33:31	5.18	0
2019-09-09	05:33:32	5.85	0
2019-09-09	05:33:33	5.28	0
2019-09-09	05:33:34	5.57	0
2019-09-09	05:33:35	5.18	0
2019-09-09	05:33:36	5.33	0
2019-09-09	05:33:37	5.95	0
2019-09-09	05:33:38	5.42	0
2019-09-09	05:33:39	5.9	0
2019-09-09	05:33:40	5.23	0
2019-09-09	05:33:41	5.71	0
2019-09-09	05:33:42	5.85	0
2019-09-09	05:33:43	5.9	0
2019-09-09	05:33:44	5.95	0
2019-09-09	05:33:45	5.18	0
2019-09-09	05:33:46	5.37	0
2019-09-09	05:33:47	5.76	0
2019-09-09	05:33:48	5.9	0
2019-09-09	05:33:49	5.23	0
2019-09-09	05:33:50	5.57	0
2019-09-09	05:33:51	5.37	0
2019-09-09	05:33:52	5.85	0
2019-09-09	05:33:53	5.9	0
2019-09-09	05:33:54	5.14	0
2019-09-09	05:33:55	5.47	0
2019-09-09	05:33:56	5.28	0
2019-09-09	05:33:57	5.71	0
2019-09-09	05:33:58	5.18	0
2019-09-09	05:33:59	5.8	0
2019-09-09	05:34:00	5.76	0
2019-09-09	05:34:01	5.85	0
2019-09-09	05:34:02	5.57	0
2019-09-09	05:34:03	5.42	0
2019-09-09	05:34:04	5.09	0
2019-09-09	05:34:05	5.33	0
2019-09-09	05:34:06	5.23	0
2019-09-09	05:34:07	5.76	0
2019-09-09	05:34:08	5.14	0
2019-09-09	05:34:09	5.76	0
2019-09-09	05:34:10	5.28	0
2019-09-09	05:34:11	5.14	0
2019-09-09	05:34:12	5.57	0
2019-09-09	05:34:13	5.57	0
2019-09-09	05:34:14	5.71	0
2019-09-09	05:34:15	5.76	0
2019-09-09	05:34:16	5.23	0
2019-09-09	05:34:17	5.57	0
2019-09-09	05:34:18	5.28	0
2019-09-09	05:34:19	5.76	0
2019-09-09	05:34:20	5.61	0
2019-09-09	05:34:21	5.23	0
2019-09-09	05:34:22	5.04	0
2019-09-09	05:34:23	5.52	0
2019-09-09	05:34:24	5.28	0
2019-09-09	05:34:25	5.8	0
2019-09-09	05:34:26	5.09	0
2019-09-09	05:34:27	5.76	0
2019-09-09	05:34:28	5.23	0
2019-09-09	05:34:29	5.18	0
2019-09-09	05:34:30	5.33	0
2019-09-09	05:34:31	5.37	0
2019-09-09	05:34:32	4.99	0
2019-09-09	05:34:33	5.28	0
2019-09-09	05:34:34	5.42	0
2019-09-09	05:34:35	4.99	0
2019-09-09	05:34:36	5.09	0
2019-09-09	05:34:37	5.57	0
2019-09-09	05:34:38	5.28	0
2019-09-09	05:34:39	5.42	0
2019-09-09	05:34:40	5.37	0
2019-09-09	05:34:41	4.9	0
2019-09-09	05:34:42	4.94	0
2019-09-09	05:34:43	5.23	0
2019-09-09	05:34:44	5.66	0
2019-09-09	05:34:45	4.94	0
2019-09-09	05:34:46	5.04	0
2019-09-09	05:34:47	5.61	0
2019-09-09	05:34:48	5.18	0
2019-09-09	05:34:49	5.57	0
2019-09-09	05:34:50	5.04	0
2019-09-09	05:34:51	5.42	0
2019-09-09	05:34:52	5.04	0
2019-09-09	05:34:53	4.94	0
2019-09-09	05:34:54	5.57	0
2019-09-09	05:34:55	5.04	0
2019-09-09	05:34:56	4.9	0
2019-09-09	05:34:57	5.09	0
2019-09-09	05:34:58	4.94	0
2019-09-09	05:34:59	5.14	0
2019-09-09	05:35:00	4.99	0
2019-09-09	05:35:01	5.04	0
2019-09-09	05:35:02	5.66	0
2019-09-09	05:35:03	5.61	0
2019-09-09	05:35:04	4.99	0
2019-09-09	05:35:05	5.23	0
2019-09-09	05:35:06	5.47	0
2019-09-09	05:35:07	5.14	0
2019-09-09	05:35:08	5.28	0
2019-09-09	05:35:09	4.99	0
2019-09-09	05:35:10	5.18	0
2019-09-09	05:35:11	5.18	0
2019-09-09	05:35:12	5.52	0
2019-09-09	05:35:13	5.57	0
2019-09-09	05:35:14	5.33	0
2019-09-09	05:35:15	5.57	0
2019-09-09	05:35:16	5.57	0
2019-09-09	05:35:17	5.57	0
2019-09-09	05:35:18	4.99	0
2019-09-09	05:35:19	5.52	0
2019-09-09	05:35:20	5.09	0
2019-09-09	05:35:21	5.04	0
2019-09-09	05:35:22	4.9	0
2019-09-09	05:35:23	5.33	0
2019-09-09	05:35:24	4.9	0
2019-09-09	05:35:25	4.94	0
2019-09-09	05:35:26	4.94	0
2019-09-09	05:35:27	5.09	0
2019-09-09	05:35:28	4.85	0
2019-09-09	05:35:29	4.8	0
2019-09-09	05:35:30	5.37	0
2019-09-09	05:35:31	5.09	0
2019-09-09	05:35:32	4.8	0
2019-09-09	05:35:33	5.18	0
2019-09-09	05:35:34	5.28	0
2019-09-09	05:35:35	4.75	0
2019-09-09	05:35:36	5.42	0
2019-09-09	05:35:37	4.75	0
2019-09-09	05:35:38	4.75	0
2019-09-09	05:35:39	4.75	0
2019-09-09	05:35:40	4.99	0
2019-09-09	05:35:41	5.28	0
2019-09-09	05:35:42	5.04	0
2019-09-09	05:35:43	4.9	0
2019-09-09	05:35:44	4.75	0
2019-09-09	05:35:45	5.04	0
2019-09-09	05:35:46	4.94	0
2019-09-09	05:35:47	4.9	0
2019-09-09	05:35:48	5.42	0
2019-09-09	05:35:49	4.8	0
2019-09-09	05:35:50	4.66	0
2019-09-09	05:35:51	5.33	0
2019-09-09	05:35:52	4.66	0
2019-09-09	05:35:53	4.75	0
2019-09-09	05:35:54	5.23	0
2019-09-09	05:35:55	5.09	0
2019-09-09	05:35:56	5.37	0
2019-09-09	05:35:57	5.37	0
2019-09-09	05:35:58	5.23	0
2019-09-09	05:35:59	5.23	0
2019-09-09	05:36:00	5.37	0
2019-09-09	05:36:01	4.99	0
2019-09-09	05:36:02	5.18	0
2019-09-09	05:36:03	4.94	0
2019-09-09	05:36:04	4.85	0
2019-09-09	05:36:05	5.33	0
2019-09-09	05:36:06	4.66	0
2019-09-09	05:36:07	4.94	0
2019-09-09	05:36:08	5.18	0
2019-09-09	05:36:09	4.7	0
2019-09-09	05:36:10	4.56	0
2019-09-09	05:36:11	4.85	0
2019-09-09	05:36:12	4.66	0
2019-09-09	05:36:13	4.8	0
2019-09-09	05:36:14	5.23	0
2019-09-09	05:36:15	4.7	0
2019-09-09	05:36:16	4.9	0
2019-09-09	05:36:17	4.66	0
2019-09-09	05:36:18	5.18	0
2019-09-09	05:36:19	5.23	0
2019-09-09	05:36:20	4.94	0
2019-09-09	05:36:21	4.7	0
2019-09-09	05:36:22	4.66	0
2019-09-09	05:36:23	5.23	0
2019-09-09	05:36:24	4.8	0
2019-09-09	05:36:25	4.56	0
2019-09-09	05:36:26	5.23	0
2019-09-09	05:36:27	5.23	0
2019-09-09	05:36:28	5.18	0
2019-09-09	05:36:29	4.85	0
2019-09-09	05:36:30	5.23	0
2019-09-09	05:36:31	4.7	0
2019-09-09	05:36:32	4.66	0
2019-09-09	05:36:33	4.51	0
2019-09-09	05:36:34	4.56	0
2019-09-09	05:36:35	5.04	0
2019-09-09	05:36:36	4.9	0
2019-09-09	05:36:37	5.04	0
2019-09-09	05:36:38	4.7	0
2019-09-09	05:36:39	4.61	0
2019-09-09	05:36:40	4.9	0
2019-09-09	05:36:41	5.14	0
2019-09-09	05:36:42	4.99	0
2019-09-09	05:36:43	4.85	0
2019-09-09	05:36:44	4.94	0
2019-09-09	05:36:45	4.85	0
2019-09-09	05:36:46	4.66	0
2019-09-09	05:36:47	5.04	0
2019-09-09	05:36:48	5.09	0
2019-09-09	05:36:49	4.7	0
2019-09-09	05:36:50	4.61	0
2019-09-09	05:36:51	4.99	0
2019-09-09	05:36:52	4.66	0
2019-09-09	05:36:53	4.47	0
2019-09-09	05:36:54	4.37	0
2019-09-09	05:36:55	5.04	0
2019-09-09	05:36:56	4.51	0
2019-09-09	05:36:57	4.8	0
2019-09-09	05:36:58	5.04	0
2019-09-09	05:36:59	5.09	0
2019-09-09	05:37:00	4.66	0
2019-09-09	05:37:01	4.66	0
2019-09-09	05:37:02	4.42	0
2019-09-09	05:37:03	4.66	0
2019-09-09	05:37:04	4.47	0
2019-09-09	05:37:05	4.8	0
2019-09-09	05:37:06	5.04	0
2019-09-09	05:37:07	4.99	0
2019-09-09	05:37:08	4.37	0
2019-09-09	05:37:09	4.47	0
2019-09-09	05:37:10	4.9	0
2019-09-09	05:37:11	4.8	0
2019-09-09	05:37:12	4.51	0
2019-09-09	05:37:13	4.94	0
2019-09-09	05:37:14	4.51	0
2019-09-09	05:37:15	4.66	0
2019-09-09	05:37:16	4.99	0
2019-09-09	05:37:17	4.66	0
2019-09-09	05:37:18	4.66	0
2019-09-09	05:37:19	4.27	0
2019-09-09	05:37:20	4.66	0
2019-09-09	05:37:21	4.32	0
2019-09-09	05:37:22	4.27	0
2019-09-09	05:37:23	4.99	0
2019-09-09	05:37:24	4.47	0
2019-09-09	05:37:25	4.94	0
2019-09-09	05:37:26	4.51	0
2019-09-09	05:37:27	4.94	0
2019-09-09	05:37:28	4.51	0
2019-09-09	05:37:29	4.37	0
2019-09-09	05:37:30	4.56	0
2019-09-09	05:37:31	4.32	0
2019-09-09	05:37:32	4.61	0
2019-09-09	05:37:33	4.42	0
2019-09-09	05:37:34	4.18	0
2019-09-09	05:37:35	4.75	0
2019-09-09	05:37:36	4.75	0
2019-09-09	05:37:37	4.85	0
2019-09-09	05:37:38	4.51	0
2019-09-09	05:37:39	4.18	0
2019-09-09	05:37:40	4.66	0
2019-09-09	05:37:41	4.13	0
2019-09-09	05:37:42	4.9	0
2019-09-09	05:37:43	4.37	0
2019-09-09	05:37:44	4.08	0
2019-09-09	05:37:45	4.13	0
2019-09-09	05:37:46	4.51	0
2019-09-09	05:37:47	4.8	0
2019-09-09	05:37:48	4.13	0
2019-09-09	05:37:49	4.18	0
2019-09-09	05:37:50	4.8	0
2019-09-09	05:37:51	4.47	0
2019-09-09	05:37:52	4.13	0
2019-09-09	05:37:53	4.8	0
2019-09-09	05:37:54	4.18	0
2019-09-09	05:37:55	4.7	0
2019-09-09	05:37:56	4.75	0
2019-09-09	05:37:57	4.66	0
2019-09-09	05:37:58	4.04	0
2019-09-09	05:37:59	4.18	0
2019-09-09	05:38:00	4.08	0
2019-09-09	05:38:01	4.18	0
2019-09-09	05:38:02	4.56	0
2019-09-09	05:38:03	4.27	0
2019-09-09	05:38:04	4.7	0
2019-09-09	05:38:05	4.75	0
2019-09-09	05:38:06	4.18	0
2019-09-09	05:38:07	4.51	0
2019-09-09	05:38:08	4.7	0
2019-09-09	05:38:09	4.04	0
2019-09-09	05:38:10	4.66	0
2019-09-09	05:38:11	4.08	0
2019-09-09	05:38:12	4.47	0
2019-09-09	05:38:13	4.66	0
2019-09-09	05:38:14	4.08	0
2019-09-09	05:38:15	4.04	0
2019-09-09	05:38:16	4.08	0
2019-09-09	05:38:17	4.18	0
2019-09-09	05:38:18	4.08	0
2019-09-09	05:38:19	4.51	0
2019-09-09	05:38:20	4.32	0
2019-09-09	05:38:21	4.13	0
2019-09-09	05:38:22	4.27	0
2019-09-09	05:38:23	4.13	0
2019-09-09	05:38:24	4.04	0
2019-09-09	05:38:25	4.08	0
2019-09-09	05:38:26	3.89	0
2019-09-09	05:38:27	4.51	0
2019-09-09	05:38:28	3.94	0
2019-09-09	05:38:29	4.08	0
2019-09-09	05:38:30	4.61	0
2019-09-09	05:38:31	4.27	0
2019-09-09	05:38:32	4.37	0
2019-09-09	05:38:33	4.08	0
2019-09-09	05:38:34	3.89	0
2019-09-09	05:38:35	3.89	0
2019-09-09	05:38:36	4.32	0
2019-09-09	05:38:37	4.56	0
2019-09-09	05:38:38	3.94	0
2019-09-09	05:38:39	3.89	0
2019-09-09	05:38:40	4.04	0
2019-09-09	05:38:41	4.47	0
2019-09-09	05:38:42	3.89	0
2019-09-09	05:38:43	4.56	0
2019-09-09	05:38:44	3.99	0
2019-09-09	05:38:45	4.13	0
2019-09-09	05:38:46	4.32	0
2019-09-09	05:38:47	4.37	0
2019-09-09	05:38:48	4.13	0
2019-09-09	05:38:49	3.89	0
2019-09-09	05:38:50	4.47	0
2019-09-09	05:38:51	4.51	0
2019-09-09	05:38:52	3.89	0
2019-09-09	05:38:53	4.13	0
2019-09-09	05:38:54	4.08	0
2019-09-09	05:38:55	4.27	0
2019-09-09	05:38:56	4.13	0
2019-09-09	05:38:57	3.99	0
2019-09-09	05:38:58	3.94	0
2019-09-09	05:38:59	4.42	0
2019-09-09	05:39:00	4.18	0
2019-09-09	05:39:01	4.42	0
2019-09-09	05:39:02	4.42	0
2019-09-09	05:39:03	4.08	0
2019-09-09	05:39:04	3.65	0
2019-09-09	05:39:05	4.47	0
2019-09-09	05:39:06	4.42	0
2019-09-09	05:39:07	3.94	0
2019-09-09	05:39:08	4.37	0
2019-09-09	05:39:09	3.65	0
2019-09-09	05:39:10	3.99	0
2019-09-09	05:39:11	4.13	0
2019-09-09	05:39:12	4.04	0
2019-09-09	05:39:13	4.32	0
2019-09-09	05:39:14	3.6	0
2019-09-09	05:39:15	3.75	0
2019-09-09	05:39:16	3.6	0
2019-09-09	05:39:17	3.7	0
2019-09-09	05:39:18	3.7	0
2019-09-09	05:39:19	3.6	0
2019-09-09	05:39:20	3.56	0
2019-09-09	05:39:21	3.89	0
2019-09-09	05:39:22	3.7	0
2019-09-09	05:39:23	4.18	0
2019-09-09	05:39:24	4.32	0
2019-09-09	05:39:25	3.84	0
2019-09-09	05:39:26	3.84	0
2019-09-09	05:39:27	3.99	0
2019-09-09	05:39:28	3.65	0
2019-09-09	05:39:29	3.8	0
2019-09-09	05:39:30	3.56	0
2019-09-09	05:39:31	4.08	0
2019-09-09	05:39:32	3.6	0
2019-09-09	05:39:33	3.6	0
2019-09-09	05:39:34	3.7	0
2019-09-09	05:39:35	3.51	0
2019-09-09	05:39:36	3.6	0
2019-09-09	05:39:37	4.04	0
2019-09-09	05:39:38	3.46	0
2019-09-09	05:39:39	3.84	0
2019-09-09	05:39:40	4.27	0
2019-09-09	05:39:41	3.75	0
2019-09-09	05:39:42	3.41	0
2019-09-09	05:39:43	3.94	0
2019-09-09	05:39:44	4.13	0
2019-09-09	05:39:45	3.94	0
2019-09-09	05:39:46	3.65	0
2019-09-09	05:39:47	3.65	0
2019-09-09	05:39:48	3.65	0
2019-09-09	05:39:49	4.13	0
2019-09-09	05:39:50	4.08	0
2019-09-09	05:39:51	3.41	0
2019-09-09	05:39:52	3.56	0
2019-09-09	05:39:53	4.18	0
2019-09-09	05:39:54	4.18	0
2019-09-09	05:39:55	3.8	0
2019-09-09	05:39:56	3.8	0
2019-09-09	05:39:57	3.56	0
2019-09-09	05:39:58	3.41	0
2019-09-09	05:39:59	4.08	0
2019-09-09	05:40:00	3.56	0
2019-09-09	05:40:01	3.75	0
2019-09-09	05:40:02	4.08	0
2019-09-09	05:40:03	3.32	0
2019-09-09	05:40:04	3.37	0
2019-09-09	05:40:05	3.65	0
2019-09-09	05:40:06	3.37	0
2019-09-09	05:40:07	3.32	0
2019-09-09	05:40:08	3.32	0
2019-09-09	05:40:09	3.65	0
2019-09-09	05:40:10	4.04	0
2019-09-09	05:40:11	3.32	0
2019-09-09	05:40:12	3.89	0
2019-09-09	05:40:13	3.94	0
2019-09-09	05:40:14	3.8	0
2019-09-09	05:40:15	3.94	0
2019-09-09	05:40:16	4.04	0
2019-09-09	05:40:17	3.51	0
2019-09-09	05:40:18	3.84	0
2019-09-09	05:40:19	3.75	0
2019-09-09	05:40:20	4.04	0
2019-09-09	05:40:21	3.75	0
2019-09-09	05:40:22	3.22	0
2019-09-09	05:40:23	3.22	0
2019-09-09	05:40:24	3.41	0
2019-09-09	05:40:25	3.32	0
2019-09-09	05:40:26	3.94	0
2019-09-09	05:40:27	3.89	0
2019-09-09	05:40:28	3.7	0
2019-09-09	05:40:29	3.37	0
2019-09-09	05:40:30	3.94	0
2019-09-09	05:40:31	3.37	0
2019-09-09	05:40:32	3.17	0
2019-09-09	05:40:33	3.56	0
2019-09-09	05:40:34	3.7	0
2019-09-09	05:40:35	3.8	0
2019-09-09	05:40:36	3.32	0
2019-09-09	05:40:37	3.89	0
2019-09-09	05:40:38	3.32	0
2019-09-09	05:40:39	3.17	0
2019-09-09	05:40:40	3.13	0
2019-09-09	05:40:41	3.32	0
2019-09-09	05:40:42	3.51	0
2019-09-09	05:40:43	3.32	0
2019-09-09	05:40:44	3.13	0
2019-09-09	05:40:45	3.65	0
2019-09-09	05:40:46	3.51	0
2019-09-09	05:40:47	3.13	0
2019-09-09	05:40:48	3.27	0
2019-09-09	05:40:49	3.37	0
2019-09-09	05:40:50	3.37	0
2019-09-09	05:40:51	3.13	0
2019-09-09	05:40:52	3.13	0
2019-09-09	05:40:53	3.03	0
2019-09-09	05:40:54	3.75	0
2019-09-09	05:40:55	3.75	0
2019-09-09	05:40:56	3.41	0
2019-09-09	05:40:57	3.75	0
2019-09-09	05:40:58	3.37	0
2019-09-09	05:40:59	3.75	0
2019-09-09	05:41:00	3.8	0
2019-09-09	05:41:01	3.27	0
2019-09-09	05:41:02	3.65	0
2019-09-09	05:41:03	3.32	0
2019-09-09	05:41:04	3.7	0
2019-09-09	05:41:05	3.27	0
2019-09-09	05:41:06	3.46	0
2019-09-09	05:41:07	3.13	0
2019-09-09	05:41:08	3.41	0
2019-09-09	05:41:09	3.27	0
2019-09-09	05:41:10	3.6	0
2019-09-09	05:41:11	3.65	0
2019-09-09	05:41:12	2.98	0
2019-09-09	05:41:13	3.13	0
2019-09-09	05:41:14	3.46	0
2019-09-09	05:41:15	3.51	0
2019-09-09	05:41:16	3.22	0
2019-09-09	05:41:17	3.46	0
2019-09-09	05:41:18	3.51	0
2019-09-09	05:41:19	3.22	0
2019-09-09	05:41:20	3.32	0
2019-09-09	05:41:21	3.46	0
2019-09-09	05:41:22	3.41	0
2019-09-09	05:41:23	3.22	0
2019-09-09	05:41:24	3.08	0
2019-09-09	05:41:25	2.98	0
2019-09-09	05:41:26	3.13	0
2019-09-09	05:41:27	3.56	0
2019-09-09	05:41:28	3.27	0
2019-09-09	05:41:29	3.22	0
2019-09-09	05:41:30	3.03	0
2019-09-09	05:41:31	2.89	0
2019-09-09	05:41:32	3.22	0
2019-09-09	05:41:33	3.56	0
2019-09-09	05:41:34	2.84	0
2019-09-09	05:41:35	3.08	0
2019-09-09	05:41:36	3.17	0
2019-09-09	05:41:37	3.51	0
2019-09-09	05:41:38	3.08	0
2019-09-09	05:41:39	2.98	0
2019-09-09	05:41:40	3.37	0
2019-09-09	05:41:41	3.03	0
2019-09-09	05:41:42	3.51	0
2019-09-09	05:41:43	3.51	0
2019-09-09	05:41:44	3.13	0
2019-09-09	05:41:45	3.27	0
2019-09-09	05:41:46	3.37	0
2019-09-09	05:41:47	2.84	0
2019-09-09	05:41:48	3.51	0
2019-09-09	05:41:49	3.46	0
2019-09-09	05:41:50	2.94	0
2019-09-09	05:41:51	3.13	0
2019-09-09	05:41:52	2.74	0
2019-09-09	05:41:53	3.03	0
2019-09-09	05:41:54	3.08	0
2019-09-09	05:41:55	3.27	0
2019-09-09	05:41:56	3.22	0
2019-09-09	05:41:57	3.41	0
2019-09-09	05:41:58	3.13	0
2019-09-09	05:41:59	3.13	0
2019-09-09	05:42:00	3.37	0
2019-09-09	05:42:01	2.89	0
2019-09-09	05:42:02	2.94	0
2019-09-09	05:42:03	2.79	0
2019-09-09	05:42:04	2.7	0
2019-09-09	05:42:05	2.6	0
2019-09-09	05:42:06	2.94	0
2019-09-09	05:42:07	2.74	0
2019-09-09	05:42:08	2.94	0
2019-09-09	05:42:09	2.79	0
2019-09-09	05:42:10	2.7	0
2019-09-09	05:42:11	3.37	0
2019-09-09	05:42:12	2.7	0
2019-09-09	05:42:13	3.27	0
2019-09-09	05:42:14	2.7	0
2019-09-09	05:42:15	3.22	0
2019-09-09	05:42:16	2.89	0
2019-09-09	05:42:17	3.27	0
2019-09-09	05:42:18	2.79	0
2019-09-09	05:42:19	2.98	0
2019-09-09	05:42:20	3.03	0
2019-09-09	05:42:21	2.98	0
2019-09-09	05:42:22	3.17	0
2019-09-09	05:42:23	2.65	0
2019-09-09	05:42:24	2.7	0
2019-09-09	05:42:25	2.6	0
2019-09-09	05:42:26	3.13	0
2019-09-09	05:42:27	2.89	0
2019-09-09	05:42:28	2.55	0
2019-09-09	05:42:29	2.55	0
2019-09-09	05:42:30	2.79	0
2019-09-09	05:42:31	3.08	0
2019-09-09	05:42:32	3.17	0
2019-09-09	05:42:33	2.74	0
2019-09-09	05:42:34	2.74	0
2019-09-09	05:42:35	2.79	0
2019-09-09	05:42:36	2.79	0
2019-09-09	05:42:37	2.41	0
2019-09-09	05:42:38	3.08	0
2019-09-09	05:42:39	3.13	0
2019-09-09	05:42:40	2.41	0
2019-09-09	05:42:41	2.84	0
2019-09-09	05:42:42	2.6	0
2019-09-09	05:42:43	2.55	0
2019-09-09	05:42:44	3.13	0
2019-09-09	05:42:45	2.74	0
2019-09-09	05:42:46	3.08	0
2019-09-09	05:42:47	2.74	0
2019-09-09	05:42:48	2.5	0
2019-09-09	05:42:49	2.55	0
2019-09-09	05:42:50	2.74	0
2019-09-09	05:42:51	2.41	0
2019-09-09	05:42:52	2.36	0
2019-09-09	05:42:53	2.89	0
2019-09-09	05:42:54	2.94	0
2019-09-09	05:42:55	2.6	0
2019-09-09	05:42:56	2.46	0
2019-09-09	05:42:57	2.46	0
2019-09-09	05:42:58	2.6	0
2019-09-09	05:42:59	2.65	0
2019-09-09	05:43:00	2.31	0
2019-09-09	05:43:01	2.41	0
2019-09-09	05:43:02	2.7	0
2019-09-09	05:43:03	2.46	0
2019-09-09	05:43:04	2.55	0
2019-09-09	05:43:05	2.5	0
2019-09-09	05:43:06	2.27	0
2019-09-09	05:43:07	2.27	0
2019-09-09	05:43:08	2.84	0
2019-09-09	05:43:09	3.03	0
2019-09-09	05:43:10	2.31	0
2019-09-09	05:43:11	2.46	0
2019-09-09	05:43:12	2.17	0
2019-09-09	05:43:13	2.36	0
2019-09-09	05:43:14	2.65	0
2019-09-09	05:43:15	2.22	0
2019-09-09	05:43:16	2.79	0
2019-09-09	05:43:17	2.41	0
2019-09-09	05:43:18	2.46	0
2019-09-09	05:43:19	2.74	0
2019-09-09	05:43:20	2.31	0
2019-09-09	05:43:21	2.6	0
2019-09-09	05:43:22	2.46	0
2019-09-09	05:43:23	2.31	0
2019-09-09	05:43:24	2.89	0
2019-09-09	05:43:25	2.55	0
2019-09-09	05:43:26	2.5	0
2019-09-09	05:43:27	2.7	0
2019-09-09	05:43:28	2.36	0
2019-09-09	05:43:29	2.7	0
2019-09-09	05:43:30	2.12	0
2019-09-09	05:43:31	2.89	0
2019-09-09	05:43:32	2.12	0
2019-09-09	05:43:33	2.74	0
2019-09-09	05:43:34	2.7	0
2019-09-09	05:43:35	2.79	0
2019-09-09	05:43:36	2.12	0
2019-09-09	05:43:37	2.89	0
2019-09-09	05:43:38	2.84	0
2019-09-09	05:43:39	2.7	0
2019-09-09	05:43:40	2.22	0
2019-09-09	05:43:41	2.84	0
2019-09-09	05:43:42	2.79	0
2019-09-09	05:43:43	2.31	0
2019-09-09	05:43:44	2.07	0
2019-09-09	05:43:45	2.5	0
2019-09-09	05:43:46	2.03	0
2019-09-09	05:43:47	2.74	0
2019-09-09	05:43:48	2.36	0
2019-09-09	05:43:49	2.7	0
2019-09-09	05:43:50	2.03	0
2019-09-09	05:43:51	2.27	0
2019-09-09	05:43:52	2.74	0
2019-09-09	05:43:53	2.22	0
2019-09-09	05:43:54	2.07	0
2019-09-09	05:43:55	2.12	0
2019-09-09	05:43:56	2.03	0
2019-09-09	05:43:57	2.27	0
2019-09-09	05:43:58	2.74	0
2019-09-09	05:43:59	1.88	0
2019-09-09	05:44:00	1.93	0
2019-09-09	05:44:01	1.98	0
2019-09-09	05:44:02	1.98	0
2019-09-09	05:44:03	2.7	0
2019-09-09	05:44:04	2.31	0
2019-09-09	05:44:05	2.6	0
2019-09-09	05:44:06	2.55	0
2019-09-09	05:44:07	1.98	0
2019-09-09	05:44:08	2.5	0
2019-09-09	05:44:09	1.93	0
2019-09-09	05:44:10	2.65	0
2019-09-09	05:44:11	2.31	0
2019-09-09	05:44:12	2.12	0
2019-09-09	05:44:13	1.98	0
2019-09-09	05:44:14	2.07	0
2019-09-09	05:44:15	2.12	0
2019-09-09	05:44:16	1.88	0
2019-09-09	05:44:17	2.31	0
2019-09-09	05:44:18	1.84	0
2019-09-09	05:44:19	2.5	0
2019-09-09	05:44:20	2.12	0
2019-09-09	05:44:21	1.93	0
2019-09-09	05:44:22	2.41	0
2019-09-09	05:44:23	2.5	0
2019-09-09	05:44:24	1.69	0
2019-09-09	05:44:25	2.5	0
2019-09-09	05:44:26	2.46	0
2019-09-09	05:44:27	1.93	0
2019-09-09	05:44:28	1.93	0
2019-09-09	05:44:29	2.41	0
2019-09-09	05:44:30	2.5	0
2019-09-09	05:44:31	2.07	0
2019-09-09	05:44:32	1.79	0
2019-09-09	05:44:33	1.69	0
2019-09-09	05:44:34	1.74	0
2019-09-09	05:44:35	1.84	0
2019-09-09	05:44:36	2.41	0
2019-09-09	05:44:37	2.03	0
2019-09-09	05:44:38	2.17	0
2019-09-09	05:44:39	2.46	0
2019-09-09	05:44:40	2.41	0
2019-09-09	05:44:41	2.12	0
2019-09-09	05:44:42	2.41	0
2019-09-09	05:44:43	1.93	0
2019-09-09	05:44:44	1.98	0
2019-09-09	05:44:45	2.31	0
2019-09-09	05:44:46	2.27	0
2019-09-09	05:44:47	1.93	0
2019-09-09	05:44:48	1.6	0
2019-09-09	05:44:49	2.36	0
2019-09-09	05:44:50	2.03	0
2019-09-09	05:44:51	1.64	0
2019-09-09	05:44:52	1.69	0
2019-09-09	05:44:53	2.36	0
2019-09-09	05:44:54	1.69	0
2019-09-09	05:44:55	1.69	0
2019-09-09	05:44:56	1.69	0
2019-09-09	05:44:57	1.64	0
2019-09-09	05:44:58	1.98	0
2019-09-09	05:44:59	1.84	0
2019-09-09	05:45:00	1.69	0
2019-09-09	05:45:01	1.79	0
2019-09-09	05:45:02	1.55	0
2019-09-09	05:45:03	1.55	0
2019-09-09	05:45:04	1.5	0
2019-09-09	05:45:05	2.12	0
2019-09-09	05:45:06	2.07	0
2019-09-09	05:45:07	2.03	0
2019-09-09	05:45:08	2.22	0
2019-09-09	05:45:09	1.55	0
2019-09-09	05:45:10	1.79	0
2019-09-09	05:45:11	2.22	0
2019-09-09	05:45:12	1.79	0
2019-09-09	05:45:13	1.93	0
2019-09-09	05:45:14	1.5	0
2019-09-09	05:45:15	1.6	0
2019-09-09	05:45:16	1.45	0
2019-09-09	05:45:17	1.5	0
2019-09-09	05:45:18	1.79	0
2019-09-09	05:45:19	2.12	0
2019-09-09	05:45:20	2.17	0
2019-09-09	05:45:21	1.6	0
2019-09-09	05:45:22	2.12	0
2019-09-09	05:45:23	1.6	0
2019-09-09	05:45:24	1.6	0
2019-09-09	05:45:25	1.64	0
2019-09-09	05:45:26	2.07	0
2019-09-09	05:45:27	1.36	0
2019-09-09	05:45:28	1.45	0
2019-09-09	05:45:29	1.31	0
2019-09-09	05:45:30	1.93	0
2019-09-09	05:45:31	1.79	0
2019-09-09	05:45:32	1.79	0
2019-09-09	05:45:33	1.41	0
2019-09-09	05:45:34	1.64	0
2019-09-09	05:45:35	1.6	0
2019-09-09	05:45:36	1.31	0
2019-09-09	05:45:37	1.55	0
2019-09-09	05:45:38	1.45	0
2019-09-09	05:45:39	1.98	0
2019-09-09	05:45:40	1.79	0
2019-09-09	05:45:41	1.41	0
2019-09-09	05:45:42	1.84	0
2019-09-09	05:45:43	1.5	0
2019-09-09	05:45:44	1.98	0
2019-09-09	05:45:45	1.84	0
2019-09-09	05:45:46	2.03	0
2019-09-09	05:45:47	1.6	0
2019-09-09	05:45:48	1.41	0
2019-09-09	05:45:49	1.69	0
2019-09-09	05:45:50	1.41	0
2019-09-09	05:45:51	1.36	0
2019-09-09	05:45:52	1.45	0
2019-09-09	05:45:53	1.45	0
2019-09-09	05:45:54	1.6	0
2019-09-09	05:45:55	1.55	0
2019-09-09	05:45:56	1.36	0
2019-09-09	05:45:57	1.41	0
2019-09-09	05:45:58	1.6	0
2019-09-09	05:45:59	1.84	0
2019-09-09	05:46:00	1.6	0
2019-09-09	05:46:01	1.84	0
2019-09-09	05:46:02	1.5	0
2019-09-09	05:46:03	1.12	0
2019-09-09	05:46:04	1.6	0
2019-09-09	05:46:05	1.69	0
2019-09-09	05:46:06	1.45	0
2019-09-09	05:46:07	1.41	0
2019-09-09	05:46:08	1.17	0
2019-09-09	05:46:09	1.21	0
2019-09-09	05:46:10	1.6	0
2019-09-09	05:46:11	1.74	0
2019-09-09	05:46:12	1.12	0
2019-09-09	05:46:13	1.6	0
2019-09-09	05:46:14	1.26	0
2019-09-09	05:46:15	1.55	0
2019-09-09	05:46:16	1.12	0
2019-09-09	05:46:17	1.5	0
2019-09-09	05:46:18	1.74	0
2019-09-09	05:46:19	1.21	0
2019-09-09	05:46:20	1.02	0
2019-09-09	05:46:21	1.21	0
2019-09-09	05:46:22	1.12	0
2019-09-09	05:46:23	1.41	0
2019-09-09	05:46:24	1.6	0
2019-09-09	05:46:25	1.64	0
2019-09-09	05:46:26	1.64	0
2019-09-09	05:46:27	1.64	0
2019-09-09	05:46:28	1.64	0
2019-09-09	05:46:29	0.93	0
2019-09-09	05:46:30	1.12	0
2019-09-09	05:46:31	1.6	0
2019-09-09	05:46:32	1.07	0
2019-09-09	05:46:33	1.55	0
2019-09-09	05:46:34	1.02	0
2019-09-09	05:46:35	1.69	0
2019-09-09	05:46:36	1.69	0
2019-09-09	05:46:37	1.07	0
2019-09-09	05:46:38	1.07	0
2019-09-09	05:46:39	1.21	0
2019-09-09	05:46:40	1.17	0
2019-09-09	05:46:41	1.5	0
2019-09-09	05:46:42	1.21	0
2019-09-09	05:46:43	0.93	0
2019-09-09	05:46:44	1.07	0
2019-09-09	05:46:45	1.5	0
2019-09-09	05:46:46	0.83	0
2019-09-09	05:46:47	1.31	0
2019-09-09	05:46:48	1.5	0
2019-09-09	05:46:49	1.6	0
2019-09-09	05:46:50	1.55	0
2019-09-09	05:46:51	1.31	0
2019-09-09	05:46:52	1.31	0
2019-09-09	05:46:53	1.6	0
2019-09-09	05:46:54	1.45	0
2019-09-09	05:46:55	1.45	0
2019-09-09	05:46:56	0.83	0
2019-09-09	05:46:57	1.12	0
2019-09-09	05:46:58	1.17	0
2019-09-09	05:46:59	1.02	0
2019-09-09	05:47:00	1.26	0
2019-09-09	05:47:01	1.55	0
2019-09-09	05:47:02	0.83	0
2019-09-09	05:47:03	1.12	0
2019-09-09	05:47:04	0.78	0
2019-09-09	05:47:05	0.74	0
2019-09-09	05:47:06	1.36	0
2019-09-09	05:47:07	1.02	0
2019-09-09	05:47:08	0.93	0
2019-09-09	05:47:09	1.41	0
2019-09-09	05:47:10	0.69	0
2019-09-09	05:47:11	0.74	0
2019-09-09	05:47:12	1.02	0
2019-09-09	05:47:13	0.69	0
2019-09-09	05:47:14	1.36	0
2019-09-09	05:47:15	0.64	0
2019-09-09	05:47:16	1.36	0
2019-09-09	05:47:17	0.64	0
2019-09-09	05:47:18	0.93	0
2019-09-09	05:47:19	1.31	0
2019-09-09	05:47:20	0.83	0
2019-09-09	05:47:21	0.69	0
2019-09-09	05:47:22	1.36	0
2019-09-09	05:47:23	0.69	0
2019-09-09	05:47:24	0.74	0
2019-09-09	05:47:25	0.74	0
2019-09-09	05:47:26	1.41	0
2019-09-09	05:47:27	0.59	0
2019-09-09	05:47:28	1.26	0
2019-09-09	05:47:29	0.54	0
2019-09-09	05:47:30	1.26	0
2019-09-09	05:47:31	1.31	0
2019-09-09	05:47:32	0.54	0
2019-09-09	05:47:33	0.69	0
2019-09-09	05:47:34	0.83	0
2019-09-09	05:47:35	1.21	0
2019-09-09	05:47:36	0.64	0
2019-09-09	05:47:37	0.83	0
2019-09-09	05:47:38	1.26	0
2019-09-09	05:47:39	1.02	0
2019-09-09	05:47:40	1.12	0
2019-09-09	05:47:41	0.64	0
2019-09-09	05:47:42	0.45	0
2019-09-09	05:47:43	0.78	0
2019-09-09	05:47:44	0.69	0
2019-09-09	05:47:45	0.69	0
2019-09-09	05:47:46	0.4	0
2019-09-09	05:47:47	0.74	0
2019-09-09	05:47:48	0.45	0
2019-09-09	05:47:49	0.97	0
2019-09-09	05:47:50	0.64	0
2019-09-09	05:47:51	1.17	0
2019-09-09	05:47:52	0.78	0
2019-09-09	05:47:53	0.45	0
2019-09-09	05:47:54	1.02	0
2019-09-09	05:47:55	0.45	0
2019-09-09	05:47:56	0.59	0
2019-09-09	05:47:57	0.45	0
2019-09-09	05:47:58	0.54	0
2019-09-09	05:47:59	0.74	0
2019-09-09	05:48:00	0.5	0
2019-09-09	05:48:01	0.31	0
2019-09-09	05:48:02	0.88	0
2019-09-09	05:48:03	0.78	0
2019-09-09	05:48:04	0.74	0
2019-09-09	05:48:05	0.83	0
2019-09-09	05:48:06	0.21	0
2019-09-09	05:48:07	0.35	0
2019-09-09	05:48:08	0.35	0
2019-09-09	05:48:09	0.35	0
2019-09-09	05:48:10	1.07	0
2019-09-09	05:48:11	0.26	0
2019-09-09	05:48:12	0.54	0
2019-09-09	05:48:13	0.4	0
2019-09-09	05:48:14	0.74	0
2019-09-09	05:48:15	0.97	0
2019-09-09	05:48:16	0.97	0
2019-09-09	05:48:17	0.64	0
2019-09-09	05:48:18	0.45	0
2019-09-09	05:48:19	0.21	0
2019-09-09	05:48:20	0.83	0
2019-09-09	05:48:21	0.78	0
2019-09-09	05:48:22	0.78	0
2019-09-09	05:48:23	0.11	0
2019-09-09	05:48:24	0.11	0
2019-09-09	05:48:25	0.88	0
2019-09-09	05:48:26	0.11	0
2019-09-09	05:48:27	0.35	0
2019-09-09	05:48:28	0.74	0
2019-09-09	05:48:29	0.21	0
2019-09-09	05:48:30	0.31	0
2019-09-09	05:48:31	0.35	0
2019-09-09	05:48:32	0.11	0
2019-09-09	05:48:33	0.54	0
2019-09-09	05:48:34	0.26	0
2019-09-09	05:48:35	0.59	0
2019-09-09	05:48:36	0.16	0
2019-09-09	05:48:37	0.45	0
2019-09-09	05:48:38	0.35	0
2019-09-09	05:48:39	0.35	0
2019-09-09	05:48:40	0.74	0
2019-09-09	05:48:41	0.69	0
2019-09-09	05:48:42	0.83	0
2019-09-09	05:48:43	0.07	0
2019-09-09	05:48:44	0.35	0
2019-09-09	05:48:45	0.45	0
2019-09-09	05:48:46	0.11	0
2019-09-09	05:48:47	0.74	0
2019-09-09	05:48:48	0.11	0
2019-09-09	05:48:49	-0.03	0
2019-09-09	05:48:50	0.74	0
2019-09-09	05:48:51	0.69	0
2019-09-09	05:48:52	0.54	0
2019-09-09	05:48:53	0.07	0
2019-09-09	05:48:54	0.02	0
2019-09-09	05:48:55	0.02	0
2019-09-09	05:48:56	0.64	0
2019-09-09	05:48:57	0.4	0
2019-09-09	05:48:58	0.69	0
2019-09-09	05:48:59	0.54	0
2019-09-09	05:49:00	0.69	0
2019-09-09	05:49:01	0.64	0
2019-09-09	05:49:02	-0.08	0
2019-09-09	05:49:03	0.35	0
2019-09-09	05:49:04	0.26	0
2019-09-09	05:49:05	-0.03	0
2019-09-09	05:49:06	0.07	0
2019-09-09	05:49:07	0.5	0
2019-09-09	05:49:08	0.11	0
2019-09-09	05:49:09	0.07	0
2019-09-09	05:49:10	0.11	0
2019-09-09	05:49:11	0.07	0
2019-09-09	05:49:12	0.45	0
2019-09-09	05:49:13	0.11	0
2019-09-09	05:49:14	-0.13	0
2019-09-09	05:49:15	-0.08	0
2019-09-09	05:49:16	0.4	0
2019-09-09	05:49:17	-0.08	0
2019-09-09	05:49:18	0.16	0
[truncated: 13,719 more rows]
[truncated: 2 more columns]

## Sheet: Ground
Date	Time	Real-time temperature of sanple box (℃)	Real-time Light intensity of sample box (μE)	Real-time UVA (365nm, μw/cm2)	Real-time UVB (297nm, μw/cm2)
2019-09-09	07:17:00	3.53	45	10	1.2
2019-09-09	07:47:00	4.76	116	60	3.9
2019-09-09	08:17:00	15.23	1142	150	11.4
2019-09-09	08:47:00	26.9	1267	340	21.7
2019-09-09	09:17:00	35.63	1376	480	37.2
2019-09-09	09:37:00	34.62	1415	470	48.2
